# Supplementary material for: Identification and validation of pyroptosis patterns in AML via comprehensive bioinformatics analysis
Source: Discov Oncol. 2025 Apr 10;16:509. doi: 10.1007/s12672-025-02298-5 (PMC11985831; doi:10.1007/s12672-025-02298-5)
Supplement: Supplementary file 7 — Supplementary Material 7. [file 12672_2025_2298_MOESM7_ESM.xlsx]

## Sheet: Supplementary Table 1
Supplementary Table 1. The information of AML patients constructing the pyroptosis signature
Cohort name	TCGA	GSE10358	GSE116256
Transcriptomics Platform	Bulk RNA-Seq	Microarray (GPL570)	Single-cell seq (Seq-Well)
Disease Stage	Newly Diagnosed	Newly Diagnosed	Newly Diagnosed (excluded samples during other stages)
Sample Source	Bone Marrow	Bone Marrow	Bone Marrow
Age Group	Adult	Adult	Adult
Sample Size	145	91	16
Gender (%)	F: 45.00%, M: 55.00%	F: 54.95%, M: 45.05%	/
Age (years)	59.00 (18.00-88.00)	57.00 (21.00-82.00)	/
Cytogenetics (%)	Adverse: 21.40%, Favorable: 20.70%, Intermediate: 55.20%, NA: 2.76%	Abnormal: 56.04%, Normal: 43.96%	/
Outcome (%)	Alive: 39.40%, Dead: 60.60%	Alive: 50.55%, Dead: 49.45%	/
OS Time (years)	1.00 (0.00-7.80)	1.11 (0.03-4.26)	/

## Sheet: Supplementary Table 2
Supplementary Table 2.The genes related to pyroptosis and cuproptosis used in this paper.
Pyroptosis related genes	Cuproptosis related genes
AIM2	FDX1
APIP	LIAS
CASP1	LIPT1
CASP4	DLD
CASP8	DLAT
DHX9	PDHA1
GSDMA	PDHB
GSDMB	MTF1
GSDMC	GLS
GSDMD	CDKN2A
GSDME	SLC31A1
GZMA	ATP7A
GZMB	ATP7B
NAIP
NLRC4
NLRP1
NLRP9
ZBP1
BAK1
BAX
CASP3
CASP5
CASP11
CHMP2A
CHMP2B
CHMP3
CHMP4A
CHMP4B
CHMP4C
CHMP6
CHMP7
CYCS
ELANE
HMGB1
IL18
IL1A
IL1B
IRF1
IRF2
TP53
TP63

## Sheet: Supplementary Table 3
Supplementary Table 3.Differences in the distribution of clinical subgroups between the two pyroptosis subtypes.
		C1 (N=70)	C2 (N=53)	p-value
Cytogenetic risk	Adverse	8(11.43%)	15(28.3%)	<0.001
	Favorable	28(40%)	1(1.89%)
	Intermediate	34(48.57%)	37(69.81%)
Age	<60	49(70%)	25(47.17%)	0.015
	>=60	21(30%)	28(52.83%)
Sex	female	28(40%)	27(50.94%)	0.27
	male	42(60%)	26(49.06%)
###C2 = ELANE low; C1 =ELANE high

## Sheet: Supplementary Table 4
Supplementary Table 4.Pyroptosis subtypes in AML patients were identified using a random forest prediction model based on single-cell data.
id	cluster
AML1012-D0	C2
AML210A-D0	C2
AML314-D0	C2
AML328-D0	C2
AML329-D0	C2
AML371-D0	C1
AML419A-D0	C2
AML420B-D0	C2
AML475-D0	C2
AML556-D0	C1
AML707B-D0	C1
AML870-D0	C1
AML916-D0	C2
AML921A-D0	C1
AML997-D0	C2
###C2 = ELANE low; C1 =ELANE high
